# Supplementary material for: Associations between Childhood Parental Mental Health Difficulties and Depressive Symptoms in Late Adulthood: The Influence of Life-Course Socioeconomic, Health and Lifestyle Factors
Source: PLoS One. 2016 Dec 9;11(12):e0167703. doi: 10.1371/journal.pone.0167703 (PMC5147958; doi:10.1371/journal.pone.0167703)
Supplement: S1 Table — (XLSX) [file pone.0167703.s001.xlsx]

## Sheet: corr
	depression	parent_mhealth	female	age_50_60	age_60_70	age_70_80	age_80	rooms_pc	facilities	books	low_occupation	no_father	no_mother	good_math	good_language	good_health2	parent_smoke	parent_drank	married	divorce	widowed	nchild	high_edu	med_edu	logincome	sphus2	adl2	iadl2	numeracy	delayed_recall	alcohol	smoking
depression	1
parent_mhealth	0.0163*	1
female	0.1724*	0.0201*	1
age_50_60	-0.0150*	0.0337*	0.0297*	1
age_60_70	-0.0404*	0.0043	-0.0136*	-0.5407*	1
age_70_80	0.0258*	-0.0301*	-0.0229*	-0.3991*	-0.3980*	1
age_80	0.0608*	-0.0214*	0.0074	-0.2036*	-0.2031*	-0.1499*	1
rooms_pc	-0.0907*	0.0374*	-0.0173*	0.0632*	-0.0119	-0.0527*	-0.0092	1
facilities	-0.1160*	0.0576*	-0.0019	0.2693*	-0.0166*	-0.2100*	-0.1273*	0.3503*	1
books	-0.1124*	0.0444*	0.0123	0.1410*	0.0148*	-0.1386*	-0.0636*	0.3311*	0.5425*	1
low_occupation	0.0540*	-0.0160*	0.0044	-0.0581*	-0.0126	0.0647*	0.0258*	-0.2122*	-0.3542*	-0.4179*	1
no_father	0.0237*	0.0298*	0.0008	-0.0712*	0.0511*	0.0348*	-0.0194*	0.0750*	-0.0441*	-0.0255*	0.0319*	1
no_mother	0.0141*	0.0236*	0.0101	-0.0362*	0.0021	0.0302*	0.0141*	0.0778*	-0.0316*	-0.0233*	0.0071	0.3290*	1
good_math	-0.0843*	0.007	-0.0812*	0.0095	0.0196*	-0.0287*	-0.0074	0.0915*	0.1101*	0.1923*	-0.1034*	-0.0163*	-0.0216*	1
good_language	-0.0387*	0.0403*	0.0831*	0.0171*	0.0166*	-0.0345*	-0.0064	0.1413*	0.1661*	0.2755*	-0.1711*	-0.0065	-0.0047	0.4463*	1
good_health2	-0.0852*	-0.0442*	-0.0452*	0.0337*	-0.0275*	-0.0165*	0.0153*	-0.0215*	0.0147*	0.0122	-0.0003	-0.0587*	-0.0125	0.0581*	0.0318*	1
parent_smoke	-0.0072	0.0318*	-0.0400*	0.0634*	-0.0042	-0.0425*	-0.0408*	0.012	0.0319*	0.0258*	-0.0140*	-0.1324*	-0.0289*	0.0022	0.0064	0.0217*	1
parent_drank	0.0645*	0.0756*	0.001	0.0364*	-0.0041	-0.0256*	-0.0183*	-0.0537*	-0.0416*	-0.0687*	0.0481*	0.0108	0.012	-0.0294*	-0.0385*	-0.0289*	0.1321*	1
married	-0.0903*	-0.0066	-0.1846*	0.0966*	0.0632*	-0.0730*	-0.1779*	-0.0089	0.0197*	-0.0022	0.0079	-0.0258*	-0.0218*	0.0237*	-0.0194*	0.0113	0.0215*	-0.0086	1
divorce	0.0097	0.0271*	0.0451*	0.0672*	0.0093	-0.0611*	-0.0426*	0.0528*	0.1003*	0.0891*	-0.0559*	0.0270*	0.0115	0.0141*	0.0443*	-0.004	0.0082	0.0091	-0.4652*	1
widowed	0.1087*	-0.0194*	0.2114*	-0.1986*	-0.0778*	0.1539*	0.2625*	-0.0407*	-0.1242*	-0.0810*	0.0443*	0.0201*	0.0199*	-0.0368*	-0.0156*	0.0045	-0.0330*	0.001	-0.6822*	-0.1057*	1
nchild	0.0596*	-0.0156*	0.0339*	-0.0856*	-0.0115	0.0838*	0.0439*	-0.0841*	-0.1308*	-0.0807*	0.0639*	0.0246*	0.0200*	-0.0259*	-0.0413*	0.0226*	-0.0210*	0.0186*	0.1122*	-0.0387*	0.0669*	1
high_edu	-0.0990*	0.0336*	-0.0810*	0.1031*	0.0165*	-0.0945*	-0.0682*	0.2121*	0.3018*	0.3617*	-0.2684*	-0.0095	-0.0144*	0.2379*	0.2563*	0.0252*	0.0155*	-0.0354*	0.0326*	0.0486*	-0.0972*	-0.0624*	1
med_edu	-0.0428*	0.0191*	-0.0356*	0.1146*	-0.0095	-0.0753*	-0.0725*	0.0575*	0.1018*	0.0891*	-0.0383*	0.0071	-0.0147*	0.0259*	0.0560*	-0.0085	0.0138*	-0.0191*	0.0256*	0.0241*	-0.0523*	-0.0711*	-0.3510*	1
logincome	-0.1134*	0.0230*	-0.0588*	0.0559*	0.0246*	-0.0565*	-0.0576*	0.1759*	0.2082*	0.1956*	-0.1189*	0.0061	0.0027	0.1096*	0.1071*	-0.0146*	0.0218*	-0.0222*	0.1793*	-0.0663*	-0.1361*	-0.0374*	0.1939*	0.0578*	1
sphus2	0.2239*	-0.0195*	0.0488*	-0.1483*	0.0012	0.1178*	0.0814*	-0.1236*	-0.2194*	-0.1863*	0.1119*	0.0345*	0.0190*	-0.0984*	-0.1056*	-0.1462*	-0.0211*	0.0163*	-0.0523*	-0.0195*	0.0844*	0.0396*	-0.1961*	-0.0182*	-0.1288*	1
adl2	0.2242*	0.0057	0.0459*	-0.0990*	-0.0239*	0.0571*	0.1354*	-0.0544*	-0.1050*	-0.0626*	0.0405*	0.0195*	0.0109	-0.0329*	-0.0234*	-0.0391*	-0.0124	0.0237*	-0.0713*	0.0045	0.0870*	0.0441*	-0.0707*	-0.0303*	-0.0657*	0.1578*	1
iadl2	0.2640*	0.0007	0.1111*	-0.1302*	-0.0624*	0.1055*	0.1859*	-0.0742*	-0.1424*	-0.1119*	0.0649*	0.0113	0.0087	-0.0686*	-0.0447*	-0.0266*	-0.0105	0.0291*	-0.1145*	-0.0024	0.1524*	0.0618*	-0.1052*	-0.0697*	-0.0934*	0.1909*	0.4121*	1
numeracy	-0.2253*	0.0211*	-0.1804*	0.1535*	0.0424*	-0.1360*	-0.1423*	0.1756*	0.2757*	0.2949*	-0.1686*	-0.0236*	-0.0215*	0.2626*	0.1935*	0.0334*	0.0294*	-0.0570*	0.1022*	0.0303*	-0.1513*	-0.1038*	0.2762*	0.1486*	0.1899*	-0.2219*	-0.1415*	-0.2115*	1
delayed_recall	-0.1472*	0.0502*	0.0850*	0.2250*	0.0469*	-0.1857*	-0.2024*	0.1595*	0.2863*	0.2726*	-0.1435*	-0.0067	-0.0107	0.1410*	0.1801*	-0.003	0.0372*	-0.0194*	0.0836*	0.0449*	-0.1365*	-0.0869*	0.2286*	0.1102*	0.1632*	-0.1936*	-0.1309*	-0.1662*	0.3750*	1
alcohol	-0.0407*	0.01	-0.1829*	0.0108	0.0151*	-0.0161*	-0.0219*	0.0549*	0.0319*	0.0222*	-0.0393*	-0.001	0.006	0.0287*	0.002	0.0022	0.0384*	0.0283*	0.0361*	0.001	-0.0483*	-0.0342*	0.0387*	-0.0013	0.0372*	-0.0245*	-0.0227*	-0.0327*	0.0392*	-0.0092	1
smoking	-0.0026	0.0166*	-0.0954*	0.1768*	-0.0180*	-0.1190*	-0.1011*	-0.0075	0.0707*	0.0331*	-0.0210*	0.0055	0.0086	-0.0031	-0.0049	0.0288*	0.1003*	0.0411*	-0.0239*	0.0868*	-0.0511*	-0.0556*	-0.0047	0.0422*	-0.0206*	-0.0138*	-0.0296*	-0.0485*	0.0340*	0.0409*	0.1096*	1
* Indicates signifiance of correlations at the 5% level.
